# Supplementary material for: Characterization of Plasma Protein Alterations in Pregnant and Postpartum Individuals Living With HIV to Support Physiologically-Based Pharmacokinetic Model Development
Source: Front Pediatr. 2021 Oct 13;9:721059. doi: 10.3389/fped.2021.721059 (PMC8550258; doi:10.3389/fped.2021.721059)
Supplement: Supplementary file 1 [file Data_Sheet_1.ZIP › aag_postp_mean.R]

aag_postp_mean<- function(POSTPW){
  #input 
    #-POSTPW: An array of postpartum duration values (weeks) for postpartum women.
  
  #output 
    #-An array of arithmetic mean plasma alpha1-acid glycoprotein concentration values (mg/dL) corresponding to the input POSTPW values  
  
  #note
    #-the dataset was developed using plasma alpha1-acid glycoprotein values collected between 1.7 and 12.9 weeks POSTPW.
      #predictions should only be generated for this range of POSTPW
  
  coef=c(129.580535, -4.570736)
  return(coef[1]+(coef[2]*POSTPW^1))
  }
