# Supplementary material for: Characterization of Plasma Protein Alterations in Pregnant and Postpartum Individuals Living With HIV to Support Physiologically-Based Pharmacokinetic Model Development
Source: Front Pediatr. 2021 Oct 13;9:721059. doi: 10.3389/fped.2021.721059 (PMC8550258; doi:10.3389/fped.2021.721059)
Supplement: Supplementary file 1 [file Data_Sheet_1.ZIP › aag_preg_mean.R]

aag_preg_mean<- function(GAW){
  #input 
    #-GAW: An array of gestational age values (weeks) for pregnant women.
  
  #output 
    #-An array of arithmetic mean plasma alpha1-acid glycoprotein concentration values (mg/dL) corresponding to the input GAW values  
  
  #note
    #-the dataset was developed using plasma alpha1-acid glycoprotein values collected between 23.4 and 37.9 weeks GAW.
      #predictions should only be generated for this range of GAW.
  
  coef=c(69.713597, -0.671988)
  return(coef[1]+(coef[2]*GAW^1))
  }
