# Supplementary material for: Characterization of Plasma Protein Alterations in Pregnant and Postpartum Individuals Living With HIV to Support Physiologically-Based Pharmacokinetic Model Development
Source: Front Pediatr. 2021 Oct 13;9:721059. doi: 10.3389/fped.2021.721059 (PMC8550258; doi:10.3389/fped.2021.721059)
Supplement: Supplementary file 1 [file Data_Sheet_1.ZIP › alb_postp_mean.R]

alb_postp_mean<- function(POSTPW){
  #input 
    #-POSTPW: An array of postpartum duration values (weeks) for postpartum women.
  
  #output 
    #-An array of arithmetic mean serum albumin concentration values (g/L) corresponding to the input POSTPW values  
  
  #note
    #-the dataset was developed using serum albumin values predominately collected between 0 (i.e., day of birth) and 35.3 weeks POSTPW.
      #predictions should only be generated for this range of POSTPW
  
  coef=c(3.160331e+01,  3.816472e+00, -7.280251e-01,  7.735136e-02, -4.548616e-03,  1.468655e-04, -2.437508e-06,  1.624886e-08)
  return(coef[1]+(coef[2]*POSTPW^1)+(coef[3]*POSTPW^2)+(coef[4]*POSTPW^3)+(coef[5]*POSTPW^4)+(coef[6]*POSTPW^5)+(coef[7]*POSTPW^6)+(coef[8]*POSTPW^7))
  }
