# Supplementary material for: Characterization of Plasma Protein Alterations in Pregnant and Postpartum Individuals Living With HIV to Support Physiologically-Based Pharmacokinetic Model Development
Source: Front Pediatr. 2021 Oct 13;9:721059. doi: 10.3389/fped.2021.721059 (PMC8550258; doi:10.3389/fped.2021.721059)
Supplement: Supplementary file 1 [file Data_Sheet_1.ZIP › alb_postp_quant.R]

alb_postp_quant<-function(p, POSTPW){
  #input 
    #-p: An array of percentiles (range: >0 to <1) for which serum albumin values will be generated
    #-POSTPW: An array of postpartum duration values (weeks) corresponding to postpartum women for which serum albumin values will be generated
    ##-the array sizes of 'p' and 'POSTPW' should be congruent (i.e., the same)
  
  #output 
    #-An array of serum albumin concentration (g/L) quantiles corresponding to the 'p' and 'POSTPW' input arrays.
    #-Estimates are indexed according to the input 'p' and 'POSTPW' values. For example, the 1st element of the output array corresponds 
        #to 1st elements of the input 'p' and 'POSTPW' arrays. The 2nd element of the output array corresponds to 2nd elements of the input
        #'p' and 'POSTPW' arrays and so forth.
      
  #note
    #-the dataset was developed using serum albumin values predominately collected between 0 (i.e., day of birth) and 35.3 weeks POSTPW.
        #predictions should only be generated for this range of POSTPW
    
  
 polyPOSTP<- function(X, coef){return(coef[1]+(coef[2]*X^1)+(coef[3]*X^2)+(coef[4]*X^3)+(coef[5]*X^4)+(coef[6]*X^5)+(coef[7]*X^6)+(coef[8]*X^7))}
    coef1=c(3.160331e+01,  3.816472e+00, -7.280251e-01,  7.735136e-02, -4.548616e-03,  1.468655e-04, -2.437508e-06,  1.624886e-08)
  
  mean<-polyPOSTP(X = POSTPW, coef = coef1)
  sd=ifelse(POSTPW<=0.5, 4.500003, 3.367181)
  nu=0.7179217
  mode=mean-sd*(sqrt(2)/sqrt(pi))*(nu-(nu^-1))
		
  output=NULL
  for (i in 1:length(p)){
		if(p[i] <=((1+nu^2)^-1)){
		output=rbind(output, mode[i]+(sd[i]/nu)*qnorm(p[i]*(1+nu^2)/2) )
		}else{
		output=rbind(output, mode[i]+(sd[i]*nu)*qnorm( (p[i]*(1+nu^2)-1+nu^2)/(2*nu^2)) )         
		}#endif
	}#end loop
  
  return(as.numeric(output))
 }
