# Supplementary material for: Characterization of Plasma Protein Alterations in Pregnant and Postpartum Individuals Living With HIV to Support Physiologically-Based Pharmacokinetic Model Development
Source: Front Pediatr. 2021 Oct 13;9:721059. doi: 10.3389/fped.2021.721059 (PMC8550258; doi:10.3389/fped.2021.721059)
Supplement: Supplementary file 1 [file Data_Sheet_1.ZIP › alb_preg_mean.R]

alb_preg_mean<- function(GAW){
  #input 
    #-GAW: An array of gestational age values (weeks) for pregnant women.
  
  #output 
    #-An array of arithmetic mean serum albumin concentration values (g/L) corresponding to the input GAW values  
  
  #note
    #-the dataset was developed using serum albumin values collected between 19.7 and 42.30 weeks GAW.
      #predictions should only be generated for this range of GAW.
  
  coef=c(1.008952e+02, -1.335985e+01, 1.028753e+00, -3.783570e-02, 6.619597e-04, -4.407826e-06)
  return(coef[1]+(coef[2]*GAW^1)+(coef[3]*GAW^2)+(coef[4]*GAW^3)+(coef[5]*GAW^4)+(coef[6]*GAW^5))
  }
