# Supplementary material for: Characterization of Plasma Protein Alterations in Pregnant and Postpartum Individuals Living With HIV to Support Physiologically-Based Pharmacokinetic Model Development
Source: Front Pediatr. 2021 Oct 13;9:721059. doi: 10.3389/fped.2021.721059 (PMC8550258; doi:10.3389/fped.2021.721059)
Supplement: Supplementary file 1 [file Data_Sheet_1.ZIP › alb_preg_quant.R]

alb_preg_quant<-function(p, GAW){
  #input 
    #-p: An array of percentiles (range: >0 to <1) for which serum albumin albumin values will be generated
    #-GAW: An array of gestational age values (weeks) corresponding to pregnant women for which serum albumin values will be generated
    ##-the array sizes of 'p' and 'GAW' should be congruent (i.e., the same)
  
  #output 
    #-An array of serum albumin concentration (g/L) quantiles corresponding to the 'p' and 'GAW'input arrays.
    #-Estimates are indexed according to the input 'p' and 'GAW' values. For example, the 1st element of the output array corresponds 
        #to 1st elements of the input 'p' and 'GAW' arrays. The 2nd element of the output array corresponds to 2nd elements of the input
        #'p' and 'GAW' arrays and so forth.
      
  #note
    #-the dataset was developed using serum albumin values collected between 19.7 and 42.30 weeks GAW.
      #predictions should only be generated for this range of GAW.
    #-this function requires the EnvStats package to be installed
  
  
  if (require(EnvStats)==FALSE){
    install.packages("EnvStats", dep = TRUE)
  }
  library(EnvStats)
  
  polyPREG<- function(X, coef){return(coef[1]+(coef[2]*X^1)+(coef[3]*X^2)+(coef[4]*X^3)+(coef[5]*X^4)+(coef[6]*X^5))}
  coef1=c(1.008952e+02, -1.335985e+01, 1.028753e+00, -3.783570e-02, 6.619597e-04, -4.407826e-06)
  
  mean<-polyPREG(X = GAW, coef = coef1)
  sd=2.318221
  p.mix=0.7527338
  mean1=mean-p.mix*(6.65007)
  mean2=mean1+6.65007
  
  output=NULL
  for (i in 1:length(mean1)){
    output=rbind(output, qnormMix(p = p[i], mean1 = mean1[i], sd1 = sd, mean2 = mean2[i], sd2 = sd, p.mix = p.mix))
  }
  return(as.numeric(output))
  
}
