# Supplementary material for: Characterization of Plasma Protein Alterations in Pregnant and Postpartum Individuals Living With HIV to Support Physiologically-Based Pharmacokinetic Model Development
Source: Front Pediatr. 2021 Oct 13;9:721059. doi: 10.3389/fped.2021.721059 (PMC8550258; doi:10.3389/fped.2021.721059)
Supplement: Supplementary file 1 [file Data_Sheet_1.ZIP › function_examples.R]

##########ALBUMIN FUNCTIONS#######################
##################################################
source('alb_preg_mean.R')  #function to estimate the arithmetic mean of serum albumin concentrations (g/L) in pregnant women at different gestational ages (weeks)
source('alb_preg_quant.R') #function to estimate quantiles of serum albumin concentrations (g/L) in pregnant women at different gestational ages (weeks)
##note 1: pregnancy functions should only be used to estimate serum albumin levels within the range of data used for equation development: 19.7 and 42.30 weeks gestation
##note 2: the alb_preg_quant function require installation of the 'EnvStats' package

source('alb_postp_mean.R') #function to estimate arithmetic mean of serum albumin concentrations (g/L) in postpartum women at different postpartum durations (weeks)
source('alb_postp_quant.R') #function to estimate quantiles of serum albumin concentrations (g/L) in postpartum women at different postpartum durations (weeks)
##note 3: postpartum functions should only be used to estimate serum albumin levels within the range 0 (i.e., day of birth) to 35.3 weeks postpartum, which represents the collection interval that the majorityof observed data was collected over


######PREGNANCY FUNCTION EXAMPLES#################
###1. estimate arithmetic mean serum albumin values (g/L) for pregnant women living with HIV at 20, 28, and 37 weeks gestation
  alb_preg_mean(GAW = 20) #34.32231
  alb_preg_mean(GAW = 28) #33.80966
  alb_preg_mean(GAW = 37) #33.41485
  
  #or
  alb_preg_mean(GAW=c(20,28,37)) #34.32231 33.80966 33.41485

###2. estimate serum albumin median values (g/L) for pregnant women living with HIV at 20, 28, and 37 weeks gestation
  alb_preg_quant(p = 0.5, GAW = 20) #34.9984
  alb_preg_quant(p = 0.5, GAW = 28) #34.48575
  alb_preg_quant(p = 0.5, GAW = 37) #34.09094
  
  #or
  alb_preg_quant(p=c(0.5,0.5,0.5), GAW=c(20,28,37)) #34.99840 34.48575 34.09094


##3. estimate serum albumin quantile values (g/L) for pregnant women living with HIV corresponding to
  #the the 5th %tile at 20 weeks; 85th %tile at 28 weeks; and the 65th %tile at 37 weeks gestation.
  alb_preg_quant(p = 0.05, GAW = 20) #27.3811
  alb_preg_quant(p = 0.85, GAW = 28) #37.41136
  alb_preg_quant(p = 0.65, GAW = 37) #35.26597
  
  #or
  alb_preg_quant(p=c(0.05,0.85,0.65), GAW=c(20,28,37)) #27.38110 37.41136 35.26597


##4. population generation - produce serum albumin concentration values (g/L) for a population of 100 pregnant women living with HIV at 20 weeks gestation  
  nx=100
  rand=runif(n=nx) #creates random percentile values between 0 and 1.
  out=alb_preg_quant(p=rand, GAW=rep(20, nx))
  print(out)
  
  hist(out, breaks=20 ,main = 'Histogram of Serum Albumin Values @ 20 weeks gestation', xlab='Albumin (g/L)' )
  
  
########POSTPARTUM FUNCTION EXAMPLES#################
###1. estimate arithmetic mean serum albumin values (g/L) for postpartum women living with HIV at 0 (on day of birth), 15, and 30 weeks postpartum
  alb_postp_mean(POSTPW = 0) #31.60331
  alb_postp_mean(POSTPW = 15) #42.36942
  alb_postp_mean(POSTPW = 30) #42.23353
  
  #or
  alb_postp_mean(POSTPW = c(0,15,30)) #31.60331 42.36942 42.23353 
  
###2. estimate serum albumin median values (g/L) for postpartum women living with HIV at 0 (on day of birth), 15, and 30 weeks postpartum
  alb_postp_quant(p = 0.5, POSTPW = 0) #32.09317
  alb_postp_quant(p = 0.5, POSTPW = 15) #42.73596
  alb_postp_quant(p = 0.5, POSTPW = 30) #42.60007
  
  #or
  alb_postp_quant(p = c(0.5,0.5,0.5), POSTPW = c(0,15,30)) #32.09317 42.73596 42.60007
  
  
##3. estimate serum albumin quantile values (g/L) for for postpartum women living with HIV corresponding to 
  #the the 5th %tile at 0 weeks; 85th %tile at 15 weeks; and the 65th %tile at 30 weeks postpartum.
  alb_postp_quant(p = 0.05, POSTPW = 0) #22.89613
  alb_postp_quant(p = 0.85, POSTPW = 15) #46.04533
  alb_postp_quant(p = 0.65, POSTPW = 30) #43.95889

  #or
  alb_postp_quant(p = c(0.05,0.85,0.65), POSTPW = c(0,15,30)) #22.89613 46.04533 43.95889

  
##4. population generation - produce serum albumin concentration values (g/L) for a population of 100 postpartum women living with HIV at 15 weeks postpartum
  nx=100
  rand=runif(n=nx) #creates random percentile values between 0 and 1.
  out=alb_postp_quant(p=rand, POSTPW = rep(15, nx))
  print(out)
  
  hist(out, breaks=20 ,main = 'Histogram of Serum Albumin Values @ 15 weeks postpartum', xlab='Albumin (g/L)' )
  
  

  
##########ALPHA1-ACID GLYCOPROTEIN FUNCTIONS######
##################################################
source('aag_preg_mean.R')  #function to estimate the arithmetic mean of plasma alpha1-acid glycoprotein concentrations (mg/dL) in pregnant women at different gestational ages (weeks)
##note 1: pregnancy functions should only be used to estimate plasma alpha1-acid glycoprotein levels within the range of data used for equation development: 23.4 and 37.9 weeks gestation

source('aag_postp_mean.R') #function to estimate arithmetic mean of plasma alpha1-acid glycoprotein concentrations (mg/dL) in postpartum women at different postpartum durations (weeks)
##note 2: postpartum functions should only be used to estimate plasma alpha1-acid glycoprotein levels within the range of data used for equation development: 1.7 to 12.9 weeks postpartum

  
######PREGNANCY FUNCTION EXAMPLE#################  
###1. estimate arithmetic mean plasma alpha1-acid glycoprotein values (mg/dL) for pregnant women living with HIV at 20, 28, and 37 weeks gestation
aag_preg_mean(GAW = 20) #56.27384
aag_preg_mean(GAW = 28) #50.89793
aag_preg_mean(GAW = 37) #44.85004
  
#or
aag_preg_mean(GAW=c(20,28,37)) #56.27384 50.89793 44.85004


########POSTPARTUM FUNCTION EXAMPLE#################
###1. estimate arithmetic mean plasma alpha1-acid glycoprotein values (mg/dL) for postpartum women living with HIV at 2, 7, and 12 weeks postpartum
aag_postp_mean(POSTPW = 2) #120.4391
aag_postp_mean(POSTPW = 7) #97.58538
aag_postp_mean(POSTPW = 12) #74.7317

#or
aag_postp_mean(POSTPW = c(2,7,12)) #120.43906  97.58538  74.73170
  
